# Supplementary material for: Estimating the determinants of health literacy for policy prioritisation: a local level case study in Newham, London
Source: BMC Public Health. 2026 Jan 26;26:649. doi: 10.1186/s12889-025-26067-9 (PMC12918084; doi:10.1186/s12889-025-26067-9)
Supplement: Supplementary file 1 — Supplementary Material 1. [file 12889_2025_26067_MOESM1_ESM.zip]

Archive with 22 entries (22 files):
- sn-apacite.bst
- sn-aps.bst
- sn-article.tex
- sn-basic.bst
- sn-chicago.bst
- sn-jnl.cls
- sn-mathphys-ay.bst
- sn-mathphys-num.bst
- sn-nature.bst
- sn-vancouver.bst
- mybib.bib
- dumbbell_plot_ICT.png
- ame_forest_group_plot.png
- fig.eps
- user-manual.pdf
- dumbbell_plot_literacy.png
- dumbbell_plot_numeracy.png
- sn-article.pdf
- ame_sucra_group_plot.png
- gg_cumrank_complete.png
- ame_forest_group_plot_2003.png
- ame_forest_group_plot_piaac_imp.png
