# Supplementary material for: Estimating the determinants of health literacy for policy prioritisation: a local level case study in Newham, London
Source: BMC Public Health. 2026 Jan 26;26:649. doi: 10.1186/s12889-025-26067-9 (PMC12918084; doi:10.1186/s12889-025-26067-9)
Supplement: Supplementary file 1 — Supplementary Material 1. [file 12889_2025_26067_MOESM1_ESM.zip › mybib.bib]

  @Manual{Rlang,
    title = {R: A Language and Environment for Statistical Computing},
    author = {{R Core Team}},
    organization = {R Foundation for Statistical Computing},
    address = {Vienna, Austria},
    year = {2023},
    url = {https://www.R-project.org/},
  }
@misc{mclust,
   author = {Luca Scrucca and Michael Fop and T Brendan Murphy and Adrian E Raftery},
   title = {mclust 5: Clustering, Classification and Density Estimation Using Gaussian Finite Mixture Models},
   url = {http://cran-logs.rstudio.com},
}

@misc{Sørensen2012,
   author = {Kristine Sørensen and Stephan Van Den Broucke and James Fullam and Gerardine Doyle and Jürgen Pelikan and Zofia Slonska and Helmut Brand},
   doi = {10.1186/1471-2458-12-80},
   issn = {14712458},
   issue = {1},
   journal = {BMC Public Health},
   pmid = {22276600},
   title = {Health literacy and public health: A systematic review and integration of definitions and models},
   volume = {12},
   year = {2012},
}

@techreport{NRS,
   author = {{Opinion Research Services}},
   title = {{London Borough of Newham Residents’ Survey 2023}},
   month = {November},
   year = {2023},
}

@techreport{SfL2011,
  author       = {{Department for Business, Innovation and Skills (BIS)}},
  title        = {{The 2011 Skills for Life Survey: A Survey of Literacy, Numeracy and ICT Levels in England}},
  institution  = {Department for Business, Innovation and Skills},
  year         = {2012},
  month        = {December},
  number       = {BIS Research Paper Number 81}
}


@book{causalitybook,
   author = {Alessia Damonte and Fedra Negri},
   title = {Causality in Policy Studies A Pluralist Toolbox},
    publisher = {Palgrave Macmillan},
    year = {2023}
}

@article{Park2004,
   author = {David K. Park and Andrew Gelman and Joseph Bafumi},
   doi = {10.1093/pan/mph024},
   issue = {4},
   journal = {Political Analysis},
   note = {http://thepoliticalmethodologist.com/2013/10/14/being-careful-with-multilevel-regression-with-poststratification/},
   pages = {375-385},
   title = {{Bayesian Multilevel Estimation with Poststratification: State-Level Estimates from National Polls}},
   volume = {12},
   url = {http://thepoliticalmethodologist.com/2013/10/14/being-careful-with-multilevel-regression-with-poststratification/},
   year = {2004},
}

@article{Park2006,
   author = {David K. Park and Andrew Gelman and Joseph Bafumi},
   isbn = {9780804753005},
   journal = {Public Opinion in State Politics},
   pages = {209-228},
   title = {State-level opinions from national surveys: Poststratification using multilevel logistic regression},
   year = {2006},
}

% @article{Lax2013,
%    author = {Jeffrey R Lax},
%    journal = {Political Science},
%    title = {{How Should We Estimate Sub-National Opinion Using MRP? Preliminary Findings and Recommendations}},
%    year = {2013},
% }

@article{Lax2013,
author = {Lax, Jeffrey and Phillips, Justin},
year = {2009},
month = {01},
pages = {107 - 121},
title = {How Should We Estimate Public Opinion in The States?},
volume = {53},
journal = {American Journal of Political Science},
doi = {10.1111/j.1540-5907.2008.00360.x}
}

@article{Ghitza2013,
   author = {Yair Ghitza and Andrew Gelman},
   doi = {10.1111/ajps.12004},
   issn = {00925853},
   issue = {3},
   journal = {American Journal of Political Science},
   pages = {762-776},
   title = {{Deep Interactions with MRP: Election Turnout and Voting Patterns Among Small Electoral Subgroups}},
   volume = {57},
   url = {http://doi.wiley.com/10.1111/ajps.12004},
   year = {2013},
}
@article{Leemann2017,
author = {Leemann, Lucas and Wasserfallen, Fabio},
title = {Extending the Use and Prediction Precision of Subnational Public Opinion Estimation},
journal = {American Journal of Political Science},
volume = {61},
number = {4},
pages = {1003-1022},
doi = {https://doi.org/10.1111/ajps.12319},
url = {https://onlinelibrary.wiley.com/doi/abs/10.1111/ajps.12319},
eprint = {https://onlinelibrary.wiley.com/doi/pdf/10.1111/ajps.12319},
year = {2017}
}

% southampton uni
@article{Twigg2002,
  title        = {Predicting small area health-related behaviour: a comparison of multilevel synthetic estimation and local survey data},
  author       = {Liz Twigg and Graham Moon},
  year         = {2002},
  journal      = {Social Science \& Medicine},
  volume       = {54},
  number       = {6},
  pages        = {935--943},
  doi          = {10.1016/s0277-9536(01)00085-5}
}

@article{Hanretty2020,
   author = {Chris Hanretty},
   doi = {10.1177/1478929919864773},
   issn = {14789302},
   issue = {4},
   journal = {Political Studies Review},
   keywords = {Bayesian methods,R,multilevel regression and post-stratification,public opinion,small area estimation},
   month = {11},
   pages = {630-645},
   publisher = {SAGE Publications Inc.},
   title = {An Introduction to Multilevel Regression and Post-Stratification for Estimating Constituency Opinion},
   volume = {18},
   year = {2020},
}

@misc{APS,
   author = {{Office for National Statistics, Social Survey Division}},
   title = {Annual Population Survey Two-Year Longitudinal Dataset},
   year = {January 2022 - December 2023},
   publisher = {UK Data Service, 2024},
   doi = {http://doi.org/10.5255/UKDA-SN-9274-1}
}

@misc{Onukwugha2015a,
   author = {Eberechukwu Onukwugha and Jason Bergtold and Rahul Jain},
   doi = {10.1007/s40273-014-0210-6},
   issn = {11792027},
   issue = {1},
   journal = {PharmacoEconomics},
   month = {1},
   pages = {25-30},
   pmid = {25189459},
   publisher = {Springer International Publishing},
   title = {A Primer on Marginal Effects—Part I: Theory and Formulae},
   volume = {33},
   year = {2015},
}

@article{Onukwugha2015b,
   author = {E. Onukwugha and J. Bergtold and R. Jain},
   doi = {10.1007/s40273-014-0224-0},
   issn = {11792027},
   issue = {2},
   journal = {PharmacoEconomics},
   month = {2},
   pages = {97-103},
   pmid = {25358482},
   publisher = {Springer International Publishing},
   title = {A Primer on Marginal Effects—Part II: Health Services Research Applications},
   volume = {33},
   year = {2015},
}

@misc{Norton2019,
   author = {Edward C. Norton and Bryan E. Dowd and Matthew L. Maciejewski},
   doi = {10.1001/jama.2019.1954},
   issn = {15383598},
   issue = {13},
   journal = {JAMA - Journal of the American Medical Association},
   month = {4},
   pages = {1304-1305},
   pmid = {30848814},
   publisher = {American Medical Association},
   title = {Marginal Effects - Quantifying the Effect of Changes in Risk Factors in Logistic Regression Models},
   volume = {321},
   year = {2019},
}

@article{Salanti2011,
   author = {Georgia Salanti and A. E. Ades and John P.A. Ioannidis},
   doi = {10.1016/j.jclinepi.2010.03.016},
   issn = {08954356},
   issue = {2},
   journal = {Journal of Clinical Epidemiology},
   keywords = {Bayesian meta-analysis,Mixed-treatment comparison,Network meta-analysis,Posterior probabilities,Predictive intervals,Ranking},
   month = {2},
   pages = {163-171},
   pmid = {20688472},
   title = {Graphical methods and numerical summaries for presenting results from multiple-treatment meta-analysis: An overview and tutorial},
   volume = {64},
   year = {2011},
}
@article{Gao2021,
archivePrefix = {arXiv},
arxivId = {2102.10003},
author = {Gao, Yuxiang and Kennedy, Lauren and Simpson, Daniel},
eprint = {2102.10003},
file = {:C\:/Users/Nathan/Documents/docs/2102.10003v2.pdf:pdf},
keywords = {causal inference,multilevel regression and poststratification,non-census variables,small-area estimation,treatment effect heterogeneity},
pages = {1--30},
title = {{Treatment effect estimation with Multilevel Regression and Poststratification}},
url = {http://arxiv.org/abs/2102.10003},
year = {2021}
}

@misc{Zhang2014,
   author = {Ning Jackie Zhang and Amanda Terry and Colleen A. McHorney},
   doi = {10.1177/1060028014526562},
   issn = {15426270},
   issue = {6},
   journal = {Annals of Pharmacotherapy},
   keywords = {adherence,compliance,medication safety,medication therapy management,meta-analysis},
   pages = {741-751},
   pmid = {24619949},
   publisher = {Harvey Whitney Books Company},
   title = {Impact of Health Literacy on Medication Adherence: A Systematic Review and Meta-analysis},
   volume = {48},
   year = {2014},
}

@article{Osborne2013,
   author = {Richard H. Osborne and Roy W. Batterham and Gerald R. Elsworth and Melanie Hawkins and Rachelle Buchbinder},
   doi = {10.1186/1471-2458-13-658},
   issn = {14712458},
   issue = {1},
   journal = {BMC Public Health},
   keywords = {Assessment,HLQ,Health competencies,Health literacy,Measurement,Psychometrics},
   pmid = {23855504},
   title = {The grounded psychometric development and initial validation of the Health Literacy Questionnaire (HLQ)},
   volume = {13},
   year = {2013},
}

@misc{Beauchamp2015,
   author = {Alison Beauchamp and Rachelle Buchbinder and Sarity Dodson and Roy W. Batterham and Gerald R. Elsworth and Crystal McPhee and Louise Sparkes and Melanie Hawkins and Richard H. Osborne},
   doi = {10.1186/s12889-015-2056-z},
   issn = {14712458},
   issue = {1},
   journal = {BMC Public Health},
   keywords = {Chronic disease,Culturally and linguistically diverse,HLQ,Health Literacy Questionnaire,Health inequities,Health literacy},
   month = {7},
   pmid = {26194350},
   publisher = {BioMed Central Ltd.},
   title = {Distribution of health literacy strengths and weaknesses across socio-demographic groups: A cross-sectional survey using the Health Literacy Questionnaire (HLQ)},
   volume = {15},
   year = {2015},
}
@article {Rowlandse379,
	author = {Rowlands, Gillian and Protheroe, Joanne and Winkley, John and Richardson, Marty and Seed, Paul T and Rudd, Rima},
	title = {A mismatch between population health literacy and the complexity of health information: an observational study},
	volume = {65},
	number = {635},
	pages = {e379--e386},
	year = {2015},
	doi = {10.3399/bjgp15X685285},
	publisher = {Royal College of General Practitioners},
	issn = {0960-1643},
	URL = {https://bjgp.org/content/65/635/e379},
	eprint = {https://bjgp.org/content/65/635/e379.full.pdf},
	journal = {British Journal of General Practice}
}

@online{govuk2024,
  author    = {{UK Government}},
  title     = {What Different Qualification Levels Mean},
  year      = {2024},
  url       = {https://www.gov.uk/what-different-qualification-levels-mean},
  note      = {Accessed: 2025-03-07}
}

@online{ONS2021census,
  author    = {{Office for National Statistics}},
  title     = {Census 2021: Overview},
  year      = {2022},
  url       = {https://www.ons.gov.uk/census},
  note      = {Accessed: 2025-03-07}
}
@misc{sfltech,
   keywords = {12/1318,URN},
   title = {2011 Skills for Life Survey: Small Area Estimation Technical Report},
   url = {http://www.nomisweb.co.uk/},
   year = {2012},
}
@book{hernan2020causal,
  title={Causal Inference: What If},
  author={Hern\'{a}n, Miguel A. and Robins, James M.},
  year={2020},
  publisher={Chapman \& Hall/CRC},
  address   = {Boca Raton},
  url={https://www.hsph.harvard.edu/miguel-hernan/causal-inference-book/}
}
@article{gelman2006,
  title={Prior distributions for variance parameters in hierarchical models (comment on article by Browne and Draper)},
  author={Gelman, Andrew},
  journal={Bayesian Analysis},
  volume={1},
  number={3},
  pages={515--534},
  year={2006},
  publisher={International Society for Bayesian Analysis},
  doi={10.1214/06-BA117A}
}
@techreport{phillippo2016,
  title = {{NICE DSU Technical Support Document 18: Methods for population-adjusted indirect comparisons in submissions to NICE}},
  author = {Phillippo, David and Ades, Tony and Dias, Sofia and Palmer, Stephen and Abrams, Keith R. and Welton, Nicky},
  year = {2016},
  institution = {NICE Decision Support Unit},
  url = {https://www.sheffield.ac.uk/nice-dsu/tsds/population-adjusted}
}

% @misc{Sørensen2012,
%author = {S{\o}rensen, Kristine and {Van Den Broucke}, Stephan and Fullam, James and Doyle, Gerardine and Pelikan, J{\"{u}}rgen and Slonska, Zofia and Brand, Helmut},
%booktitle = {BMC Public Health},
%doi = {10.1186/1471-2458-12-80},
%file = {:C\:/Users/Nathan/AppData/Local/Mendeley Ltd./Mendeley Desktop/Downloaded/S{\o}rensen et al. - 2012 - Health literacy and public health A systematic review and integration of definitions and models(3).pdf:pdf},
%issn = {14712458},
%number = {1},
%pmid = {22276600},
%title = {{Health literacy and public health: A systematic review and integration of definitions and models}},
%volume = {12},
%year = {2012}
%}
%
% @article{Osborne2013,
%  author = {Osborne, Richard H. and Batterham, Rohan W. and Elsworth, Gillian R. and Hawkins, Mary and Buchbinder, Rachelle},
%  title = {The grounded psychometric development and initial validation of the Health Literacy Questionnaire (HLQ)},
%  journal = {BMC Public Health},
%  volume = {13},
%  number = {1},
%  pages = {658},
%  year = {2013},
%  publisher = {BioMed Central},
%  doi = {10.1186/1471-2458-13-658},
%  url = {https://doi.org/10.1186/1471-2458-13-658}
%}

@misc{HLGeodata,
  author = {{University of Southampton and NHS England}},
  title = {{Health Literacy Geodata}},
  howpublished = {\url{https://healthliteracy.geodata.uk/}},
  note = {Accessed: 28 May 2025},
year = {2018}
}

@article{Laursen2016,
    author = {Laursen, Karin R. and Seed, Paul T.},
    doi = {10.4172/2472-1654.10007},
    journal = {Journal of Healthcare Communications},
    number = {1},
    pages = {1--9},
    title = {{Developing a Method to Derive Indicative Health Literacy from Routine Socio-Demographic Data}},
    volume = {1},
    year = {2016}
}

@article{Martin2009,
author = {Martin, Laurie T. and Ruder, Teague and Escarce, Jos{\'{e}} J. and Ghosh-Dastidar, Bonnie and Sherman, Daniel and Elliott, Marc and Bird, Chloe E. and Fremont, Allen and Gasper, Charles and Culbert, Arthur and Lurie, Nicole},
doi = {10.1007/s11606-009-1105-7},
file = {:C\:/Users/Nathan/Documents/docs/s11606-009-1105-7.pdf:pdf},
issn = {08848734},
journal = {Journal of General Internal Medicine},
keywords = {Community,Estimation,Health literacy,Multivariable model},
number = {11},
pages = {1211--1216},
pmid = {19760299},
title = {{Developing predictive models of health literacy}},
volume = {24},
year = {2009}
}

@article{Campbell2019,
author = {Campbell, Paul and Lewis, Martyn and Chen, Ying and Lacey, Rosie J. and Rowlands, Gillian and Protheroe, Joanne},
doi = {10.1186/s12875-019-0994-8},
file = {:C\:/Users/Nathan/Documents/docs/s12875-019-0994-8.pdf:pdf},
issn = {14712296},
journal = {BMC family practice},
keywords = {Electronic health records,Health literacy,Musculoskeletal pain,Primary care},
number = {1},
pages = {101},
pmid = {31319792},
publisher = {BMC Family Practice},
title = {{Can patients with low health literacy be identified from routine primary care health records? A cross-sectional and prospective analysis}},
volume = {20},
year = {2019}
}

@article{Lee2015,
author = {Lee, Hee Yun and Lee, Jiwoo and Kim, Nam Keol},
doi = {10.1177/1557988314545485},
file = {:C\:/Users/Nathan/Documents/docs/Gender_Differences_in_Health_Literacy_Among_Korean.pdf:pdf},
issn = {15579891},
journal = {American Journal of Men's Health},
keywords = {Korean adults,depression,gender,health behavior model,health equity,health literacy},
number = {5},
pages = {370--379},
pmid = {25122719},
title = {{Gender Differences in Health Literacy Among Korean Adults: Do Women Have a Higher Level of Health Literacy Than Men?}},
url = {https://doi.org/10.1177/1557988314545485},
volume = {9},
year = {2015}
}

@article{Sun2022,
author = {Sun, Shuting and Lu, Jinjin and Wang, Yawen and Wang, Ya and Wu, Lihao and Zhu, Saiqiong and Zheng, Xiuyun and Lu, Xueqin and Xu, Hongbo},
doi = {10.3389/fpubh.2022.944103},
file = {:C\:/Users/Nathan/Documents/docs/Gender_differences_in_factors_associated_with_the_.pdf:pdf},
issn = {22962565},
journal = {Frontiers in Public Health},
keywords = {chronic diseases,factors,gender difference,health literacy,older patients},
pmid = {36033792},
title = {{Gender differences in factors associated with the health literacy of hospitalized older patients with chronic diseases: A cross-sectional study}},
volume = {10},
year = {2022}
}

@article{Bindhu2024,
author = {Bindhu},
doi = {10.2196/50898},
file = {:C\:/Users/Nathan/Documents/docs/ojphi-2024-1-e50898.pdf:pdf},
issn = {19472579},
journal = {Online Journal of Public Health Informatics},
keywords = {1,2024,barriers to care,e50898,health education,health information,health literacy,https,information comprehension,information needs,jmir,language proficiency,ojphi,org,patient counseling,patient education,sdoh,social determinants,social determinants of health,systematic review},
pages = {e50898},
title = {{Roles of Health Literacy in Relation to Social Determinants of Health and Recommendations for Informatics-Based Interventions: Systematic Review}},
volume = {16},
year = {2024}
}

@article{Dolezel2023,
author = {Dolezel, Diane and Hewitt, Barbara},
doi = {10.1093/heapro/daad127},
file = {:C\:/Users/Nathan/Documents/docs/daad127.pdf:pdf},
issn = {14602245},
journal = {Health Promotion International},
keywords = {HLQ,health literacy,health promotion,social determinants},
number = {5},
pages = {1--11},
pmid = {37804515},
title = {{Social determinants of health literacy: a cross-sectional exploratory study}},
volume = {38},
year = {2023}
}

@article{Stormacq2019,
author = {Stormacq, Coraline and {Van Den Broucke}, Stephan and Wosinski, Jacqueline},
doi = {10.1093/heapro/day062},
file = {:C\:/Users/Nathan/Documents/docs/day062.pdf:pdf},
issn = {14602245},
journal = {Health Promotion International},
keywords = {health disparities,health literacy,mediating role,social determinant of health,socioeconomic status},
number = {5},
pages = {E1--E17},
pmid = {30107564},
title = {{Does health literacy mediate the relationship between socioeconomic status and health disparities? Integrative review}},
volume = {34},
year = {2019}
}

@techreport{ONS_FamilySpending_2014,
  author = {Horsfield, Giles},
  title = {Family spending in the UK: calendar year 2014},
  year = {2015},
  month = {December},
  day = {8},
  institution = {Office for National Statistics},
  note = {Compendium},
  url = {https://www.ons.gov.uk/peoplepopulationandcommunity/personalandhouseholdfinances/incomeandwealth/compendium/familyspending/2015},
  urldate = {2025-06-18}
}

@online{ONS_LFS,
    author = {{Office for National Statistics}},
    title = {{Labour Force Survey (LFS)}},
    year = {2024},
    url = {https://www.ons.gov.uk/employmentandlabourmarket/peopleinwork/employmentandemployeetypes/datasets/labourforcesurveyenhancedannualdataservice},
    urldate = {2025-06-18}
}

@article{Deming1940,
  author = {Deming, W. Edwards and Stephan, Frederick F.},
  title = {On a Least Squares Adjustment of a Sampled Frequency Table When the Expected Marginal Totals are Known},
  journal = {The Annals of Mathematical Statistics},
  volume = {11},
  number = {4},
  pages = {427--444},
  year = {1940},
  publisher = {Institute of Mathematical Statistics},
  doi = {10.1214/aoms/1177731829},
  url = {http://www.jstor.org/stable/2235882}
}

@article{Templ2017simPop,
  title = {Simulation of Synthetic Complex Data: The {R} Package {simPop}},
  author = {Templ, Matthias and Meindl, Bernhard and Kowarik, Alexander and Dupriez, Olivier},
  journal = {Journal of Statistical Software},
  volume = {79},
  number = {10},
  pages = {1--38},
  year = {2017},
  doi = {10.18637/jss.v079.i10},
  url = {https://www.jstatsoft.org/v079/i10/}
}

@article{MALONEY2012526,
title = {Erratum: Math anxiety: who has it, why it develops, and how to guard against it: [Trends in Cognitive Sciences 16 (2012), 404–406]},
journal = {Trends in Cognitive Sciences},
volume = {16},
number = {10},
pages = {526},
year = {2012},
issn = {1364-6613},
doi = {https://doi.org/10.1016/j.tics.2012.08.011},
url = {https://www.sciencedirect.com/science/article/pii/S1364661312002021},
author = {Erin A. Maloney and Sian L. Beilock}
}

@article{Woolf2019,
author = {Woolf, Steven H.},
doi = {10.1370/afm.2395},
file = {:C\:/Users/Nathan/Downloads/0170196.pdf:pdf},
issn = {15441717},
journal = {Annals of Family Medicine},
number = {3},
pages = {196--199},
pmid = {31085522},
title = {{Necessary but not sufficient: Why health care alone cannot improve population health and reduce health inequities}},
volume = {17},
year = {2019}
}

@techreport{NHSrho2024trust,
  author      = {{NHS Race and Health Observatory}},
  title       = {Primary care ‘trust’ survey},
  year        = {2024},
  institution = {NHS Race and Health Observatory},
  address     = {London, UK},
  url         = {https://www.nhsrho.org.uk/publications/primary-care-trust-survey/},
  urldate     = {2025-07-30}
}

@article{Diaz2020,
    author = {Díaz, Iván and Hejazi, Nima S.},
    title = {Causal Mediation Analysis for Stochastic Interventions},
    journal = {Journal of the Royal Statistical Society Series B: Statistical Methodology},
    volume = {82},
    number = {3},
    pages = {661-683},
    year = {2020},
    month = {02},
    issn = {1369-7412},
    doi = {10.1111/rssb.12362},
    url = {https://doi.org/10.1111/rssb.12362},
    eprint = {https://academic.oup.com/jrsssb/article-pdf/82/3/661/49323650/jrsssb\_82\_3\_661.pdf},
}

@article{Gelman2007,
author = {Gelman, Andrew and Pardoe, Iain},
doi = {10.1111/j.1467-9531.2007.00181.x},
issn = {0081-1750},
journal = {Sociological Methodology},
month = {aug},
number = {1},
pages = {23--51},
title = {{Average Predictive Comparisons for Models with Nonlinearity, Interactions, and Variance Components}},
url = {https://onlinelibrary.wiley.com/doi/full/10.1111/j.1467-9531.2007.00181.x},
volume = {37},
year = {2007}
}

@article{Pitts2025,
   author = {Amy J. Pitts and Maiko Yomogida and Angela Aidala and Andrew Gelman and Qixuan Chen},
   doi = {10.1002/sim.70223},
   issn = {0277-6715},
   issue = {18-19},
   journal = {Statistics in Medicine},
   month = {8},
   title = {{Multilevel Regression and Poststratification Using Margins of Poststratifiers: Improving Inference for HIV Health Outcomes During the COVID‐19 Pandemic}},
   volume = {44},
   url = {https://onlinelibrary.wiley.com/doi/10.1002/sim.70223},
   year = {2025}
}

@article{Nortvedt2020,
  author    = {Nortvedt, Guri A. and Wiese, Eline and Brown, Martin and Burns, Denise and McNamara, Gerry and O'Hara, Joe and Altrichter, Herbert and Fellner, Magdalena and Herzog-Punzenberger, Barbara and Nayir, Funda and Taneri, Pervin Oya},
  title     = {Aiding culturally responsive assessment in schools in a globalising world},
  journal   = {Educational Assessment, Evaluation and Accountability},
  year      = {2020},
  volume    = {32},
  number    = {1},
  pages     = {5--27},
  month     = {feb},
  doi       = {10.1007/s11092-020-09316-w},
  publisher = {Springer}
}

@article{Jindra2022Dynamics,
  author    = {Jindra, Christoph and Sachse, Karoline A. and Hecht, Martin},
  title     = {{Dynamics between reading and math proficiency over time in secondary education -- observational evidence from continuous time models}},
  journal   = {Large-scale Assessments in Education},
  year      = {2022},
  volume    = {10},
  articlenumber = {22},
  doi       = {10.1186/s40536-022-00136-6}
}

@article{Selvarajah2020Categorisation,
  author    = {Selvarajah, S. and Deivanayagam, T. A. and Lasco, G. and {et al.}},
  title     = {Categorisation and Minoritisation},
  journal   = {BMJ Global Health},
  year      = {2020},
  volume    = {5},
  number    = {e004508},
  doi       = {10.1136/bmjgh-2020-004508}
}

@techreport{Marmot2020,
  author      = {Marmot, Michael and {The Institute of Health Equity}},
  title       = {{Health Equity in England: The Marmot Review 10 Years On}},
  institution = {The Institute of Health Equity},
  year        = {2020},
  month       = {feb},
  address     = {London}
}
